# Supplementary material for: YTHDF2 facilitates UBXN1 mRNA decay by recognizing METTL3-mediated m6A modification to activate NF-κB and promote the malignant progression of glioma
Source: J Hematol Oncol. 2021 Jul 10;14:109. doi: 10.1186/s13045-021-01124-z (PMC8272379; doi:10.1186/s13045-021-01124-z)
Supplement: Supplementary file 2 — Additional file 2. Identified genes that were negatively correlated with YTHDF2 expression. [file 13045_2021_1124_MOESM2_ESM.xlsx]

## Sheet: Sheet1
Overlaped genes negatively correlated to YTHDF2 in 4 dataset	Gene that negatively regulate NFKB signaling
HIF3A	ADORA3
AARS	AIM2
AATK	ANXA4
ABAT	ARRB1
ABCA2	ARRB2
ABCA3	BMP7
ABCA9	BRMS1
ABCB1	CACTIN
ABCC11	CARD8
ABCC8	CAT
ABCG1	CCDC22
ABCG2	CD200
ABCG4	CDK5RAP3
ABHD1	CDKN2A
ABHD12	CHP1
ABHD14A	CHUK
ABHD4	CMKLR1
ABHD6	COMMD1
ABLIM1	COMMD6
ABLIM2	COMMD7
ABLIM3	CYLD
ABR	CYP1B1
ABTB2	DAB2IP
ACACA	DAP
ACADSB	DDIT3
ACAP2	FAF1
ACAT1	FOXJ1
ACAT2	FOXP3
ACBD4	G3BP2
ACBD5	GFI1
ACHE	HAVCR2
ACO2	IL10
ACOT2	IRAK1
ACSBG1	IRAK2
ACSL6	IRAK3
ACSS1	ITCH
ACTL6B	KLF4
ACTR1B	LRRC14
ACVR1C	MAP2K5
ADAD2	NFKBIA
ADAM11	NFKBIB
ADAM22	NFKBIL1
ADAMTS13	NLRC3
ADAMTS19	NLRC5
ADAMTS8	NLRP12
ADAMTSL2	NLRP2
ADAP1	NLRP3
ADARB2	NOD2
ADCK1	NR1H4
ADCY2	NWD1
ADCY5	PARP10
ADCYAP1R1	PELI1
ADD3	PIAS4
ADHFE1	PRDX2
ADIPOR2	PRMT2
ADRA1A	PSMD10
ADRA1B	PTGIS
ADRB1	PYCARD
ADRBK2	PYDC1
AFF2	RBCK1
AGFG2	RWDD3
AGPAT3	SETD6
AHNAK	SIRT1
AHSA1	TAX1BP1
AIFM3	TCEAL7
AIG1	TMSB4X
AJAP1	TNFAIP3
AK5	TRAF3
AKAP1	TRAIP
AKAP11	TRIM21
AKAP6	TRIM37
AKR1C1	UBXN1
AKR1C3	UFL1
AKTIP	USP7
ALAD	ZC3H12A
ALCAM	ZNF675
ALDH1A1
ALDH1L1
ALDH1L2
ALDH2
ALDH5A1
ALDH6A1
ALDH9A1
ALDOC
ALOX12B
ALPL
AMDHD1
AMN1
AMOT
AMPH
AMT
AMZ1
ANGEL1
ANGPTL2
ANK1
ANK2
ANK3
ANKFN1
ANKFY1
ANKRD16
ANKRD24
ANKRD29
ANKRD40
ANKRD46
ANKRD55
ANKS1B
ANLN
ANO3
ANO4
ANO5
ANO8
ANXA3
ANXA7
AP3B2
AP4S1
APBA1
APBB1
APC
APC2
APCDD1
APLP1
APOD
APOE
APOLD1
APOM
APPL2
AQP6
ARAP2
ARF3
ARFGAP2
ARHGAP23
ARHGAP26
ARHGAP5
ARHGDIG
ARHGEF17
ARHGEF4
ARHGEF9
ARL3
ARNT2
ARPP19
ARRB1
ARRDC2
ARSG
ARV1
ASB13
ASCC1
ASF1A
ASH1L
ASMTL
ASPA
ASPG
ASPHD1
ASRGL1
ASTN1
ASTN2
ATAD1
ATCAY
ATE1
ATL1
ATOH8
ATP10A
ATP10B
ATP13A4
ATP1A2
ATP1B1
ATP1B2
ATP2B2
ATP2B3
ATP5D
ATP5S
ATP6AP1L
ATP6V0A1
ATP6V0E2
ATP6V1A
ATP6V1B2
ATP6V1C1
ATP6V1D
ATP6V1E1
ATP6V1G2
ATP6V1H
ATP7B
ATP8A1
ATP8A2
ATP9A
ATRN
ATRNL1
AVPI1
AXIN2
B3GALT2
B3GALT4
B3GAT1
B3GAT2
B3GNT1
B4GALT6
BAALC
BACE1
BAG1
BAI3
BBS1
BBS2
BCAS1
BCAS3
BCKDHB
BCL2
BCL2L2
BCR
BEGAIN
BEND6
BEST1
BEX1
BEX2
BEX4
BEX5
BID
BIN1
BLCAP
BLOC1S2
BMP2
BMP7
BOK
BRI3BP
BRMS1L
BRSK1
BRSK2
BRWD1
BSN
BSPRY
BTBD16
BTBD8
BTBD9
BTD
BTNL9
BTRC
BZRAP1
C10orf118
C10orf32
C10orf90
C11orf1
C11orf49
C11orf65
C11orf68
C11orf71
C11orf87
C12orf39
C12orf54
C12orf68
C12orf76
C14orf132
C14orf159
C14orf28
C15orf27
C15orf38
C15orf59
C16orf62
C16orf86
C17orf59
C17orf97
C18orf32
C1orf115
C1orf168
C1orf198
C1orf204
C1orf61
C1orf64
C1orf95
C1QL3
C1QTNF4
C20orf194
C20orf201
C21orf2
C21orf33
C22orf46
C2CD2L
C2CD4C
C2orf72
C2orf74
C2orf88
C3orf18
C3orf33
C5orf30
C5orf45
C5orf47
C6orf136
C7orf10
C7orf41
C8orf12
C8orf44
C8orf46
C8orf56
C9orf129
C9orf139
C9orf91
CA10
CA11
CA4
CA7
CAB39L
CABLES1
CABP1
CACNA1B
CACNA1D
CACNA1I
CACNA2D1
CACNA2D3
CACNB1
CACNB4
CACNG2
CACNG3
CACNG8
CADM2
CADM3
CADPS
CALB1
CALCOCO1
CALCOCO2
CALM1
CALN1
CALY
CAMK1D
CAMK1G
CAMK2A
CAMK2B
CAMK2G
CAMK2N1
CAMK4
CAMKK1
CAMKK2
CAMKV
CAMLG
CAMTA2
CAND2
CAPN13
CAPN3
CARD14
CARKD
CASC4
CASKIN1
CASKIN2
CASQ1
CATSPER2
CBLN2
CBS
CBX6
CBX7
CCBL1
CCDC115
CCDC13
CCDC144A
CCDC144B
CCDC159
CCDC85A
CCDC85B
CCDC85C
CCK
CCKBR
CCL19
CCS
CCT6B
CD200
CD22
CD81
CD99L2
CDC42BPB
CDC42EP2
CDC42EP4
CDH10
CDH18
CDH20
CDH22
CDH8
CDH9
CDK5R1
CDK5R2
CDKL1
CDKL2
CDKL5
CDKN1C
CDNF
CDR1
CECR6
CELSR3
CEND1
CEP350
CEP68
CERCAM
CES2
CFTR
CGREF1
CHADL
CHCHD6
CHD5
CHDH
CHGB
CHIC1
CHN1
CHN2
CHP2
CHRD
CHRDL1
CHRM1
CHRM5
CHRNA4
CHRNA7
CHRNB2
CHST1
CHST15
CHURC1
CIDEA
CIRBP
CISD1
CIT
CKB
CKMT1A
CLASP2
CLCA4
CLCN4
CLDN5
CLDND1
CLEC16A
CLEC2L
CLEC3B
CLEC4F
CLEC4G
CLIC5
CLIP4
CLN8
CLNS1A
CLSTN3
CLTB
CLTCL1
CLVS1
CMBL
CMTM4
CMTM5
CNDP1
CNGA4
CNNM1
CNNM2
CNNM3
CNP
CNRIP1
CNTD1
CNTFR
CNTN1
CNTN2
CNTN4
CNTN6
CNTNAP1
CNTNAP2
CNTNAP4
CNTNAP5
COBL
COG1
COMT
COMTD1
COQ3
CORO6
COX15
COX4I1
CPAMD8
CPE
CPEB1
CPEB3
CPEB4
CPLX1
CPLX2
CPLX3
CPNE5
CPNE6
CPNE9
CPT1B
CRBN
CREG2
CRH
CRHBP
CRHR1
CRIP3
CRLF1
CRTAC1
CRY2
CRYL1
CRYM
CRYZL1
CSDC2
CSGALNACT1
CSMD1
CSMD3
CSPG5
CSRNP3
CTNNA2
CTNNA3
CTNND2
CTSF
CTSO
CTXN2
CTXN3
CUX2
CX3CL1
CXorf57
CXXC4
CYB5D2
CYFIP2
CYP1A1
CYP26B1
CYP2E1
CYP46A1
CYP4X1
CYP7B1
CYTH1
D2HGDH
DAAM2
DACH2
DACT3
DAGLA
DAND5
DAO
DAPK2
DAPL1
DAZAP2
DBNDD2
DBP
DBX2
DCAKD
DCLK2
DCTN1
DCTN6
DCXR
DDHD1
DDHD2
DDIT4
DDN
DDO
DDR1
DDX17
DDX25
DEAF1
DENND5A
DGCR2
DGCR5
DGCR6
DGKB
DGKE
DGKG
DGKZ
DHCR24
DHCR7
DHRS12
DHRS4
DHTKD1
DIP2C
DIRAS2
DIRC2
DIS3L
DIS3L2
DISP2
DLG2
DLG3
DLG4
DLGAP1
DLGAP2
DLL3
DMBT1
DMKN
DMRTC1
DMXL1
DNAH1
DNAH17
DNAJB12
DNAJB2
DNAJC12
DNAJC18
DNAJC27
DNAJC5
DNAJC6
DNER
DNM1
DNM3
DOC2A
DOCK1
DOCK10
DOCK3
DOCK5
DOCK9
DOHH
DOK6
DPP10
DPP6
DPP8
DRD1
DRD5
DRG2
DRP2
DSCAML1
DST
DSTYK
DTNA
DTNB
DTWD2
DTX1
DTX4
DUSP13
DUSP26
DUSP7
DUSP8
DUSP9
DYNC1H1
DYNC1I1
DYNC1LI2
DZIP3
ECE2
EDA
EDIL3
EDN3
EEF1A2
EEPD1
EFHB
EFHD1
EFR3B
EFS
EGLN3
EGR4
EHD3
EIF3L
EIF4E3
EIF4ENIF1
ELFN2
ELMO1
ELOVL4
ELOVL7
EML2
EMX1
EMX2
EMX2OS
ENDOD1
ENDOG
ENHO
ENPP2
ENPP3
ENPP4
ENPP5
ENTPD3
EPB41L1
EPB41L2
EPB41L3
EPHA10
EPHA8
EPHB6
EPHX1
EPM2A
EPN2
EPN3
EPOR
ERBB3
ERBB4
ERC2
ERMN
ERMP1
ESRRG
ESYT3
EVI5L
EXD2
EXOC6B
EXPH5
EXTL1
EYA1
EZH1
F5
FA2H
FAAH
FADS1
FADS2
FADS6
FAHD2A
FAIM2
FAM102A
FAM106A
FAM107A
FAM107B
FAM110B
FAM124A
FAM126B
FAM131C
FAM133A
FAM134A
FAM134B
FAM13A
FAM13C
FAM149A
FAM153A
FAM153B
FAM153C
FAM155A
FAM155B
FAM161B
FAM167A
FAM168A
FAM169A
FAM171A1
FAM171B
FAM178A
FAM179B
FAM181B
FAM189A1
FAM189A2
FAM192A
FAM19A1
FAM19A2
FAM19A4
FAM19A5
FAM45A
FAM53B
FAM57B
FAM58A
FAM63A
FAM63B
FAM65B
FAM69C
FAM81A
FAM84B
FASN
FAT3
FBLL1
FBXL15
FBXL16
FBXO15
FBXO2
FBXO27
FBXO3
FBXO41
FBXW10
FBXW11
FBXW4
FCHO1
FCHSD2
FDFT1
FDXR
FEZ1
FEZF2
FGD4
FGD6
FGF1
FGF11
FGF12
FGF13
FGF14
FGF2
FGF9
FGFBP3
FGFR3
FHDC1
FHIT
FITM2
FKBP8
FLRT1
FLRT2
FLT3
FLVCR2
FLYWCH1
FMN2
FMNL2
FMO2
FN3K
FNBP1
FOXN3
FOXO3
FOXO4
FOXRED1
FOXRED2
FRMPD1
FRMPD4
FRS3
FRY
FSD1L
FSTL4
FSTL5
FTO
FUT1
FUT9
FXYD1
FXYD2
FXYD4
FXYD6
FXYD7
GABARAPL1
GABARAPL2
GABBR1
GABBR2
GABRA1
GABRA2
GABRA3
GABRA4
GABRA5
GABRB1
GABRB2
GABRB3
GABRD
GABRG1
GABRG2
GABRG3
GAD2
GAL3ST1
GALNT13
GALNT9
GALNTL5
GAMT
GAN
GARNL3
GAS2L1
GATA2
GATA5
GCAT
GCLC
GCSH
GDA
GDAP1
GDAP1L1
GDF1
GDF10
GDF9
GDI1
GDPD1
GFOD1
GFRA1
GGA1
GGT1
GHDC
GHITM
GIT1
GJB1
GJB5
GJB6
GJC2
GK5
GLIPR1L2
GLP1R
GLP2R
GLRA3
GLRB
GLS2
GLT1D1
GLUD1
GLUD2
GLUL
GM2A
GMFB
GNA12
GNAI1
GNAL
GNAO1
GNAQ
GNAZ
GNB5
GNG3
GNG7
GNPTAB
GNPTG
GORASP1
GOT1
GPAM
GPC5
GPD1L
GPHN
GPIHBP1
GPKOW
GPLD1
GPM6A
GPM6B
GPR123
GPR143
GPR146
GPR155
GPR158
GPR162
GPR17
GPR19
GPR22
GPR26
GPR27
GPR37L1
GPR56
GPR61
GPR62
GPR75
GPR83
GPR98
GPRASP1
GPRASP2
GPRC5B
GPT
GRAMD1B
GRAMD3
GRASP
GREB1
GREB1L
GREM2
GRIA1
GRIA2
GRIA3
GRIA4
GRID1
GRIK2
GRIK4
GRIN1
GRIN2A
GRIN2B
GRIN2C
GRIN3A
GRINA
GRM1
GRM3
GRM5
GRM7
GSTO2
GSTZ1
GTF2H5
GUCA1B
GUCY1A3
GUCY1B3
H1FNT
HABP4
HADHA
HADHB
HAGH
HAGHL
HAPLN1
HAPLN2
HAPLN4
HAR1A
HBQ1
HCFC1R1
HCN1
HDAC11
HDAC4
HDDC2
HDHD2
HECW1
HECW2
HEPACAM
HEPH
HEPN1
HERC1
HERC2
HES6
HEXIM2
HEY1
HHATL
HHIPL1
HINT3
HIP1R
HIPK2
HIVEP2
HKDC1
HLF
HMBOX1
HMGCLL1
HMGCR
HMGCS1
HMGN5
HOOK1
HOXD1
HPCA
HPCAL1
HPCAL4
HPN
HPR
HPSE2
HRH3
HRSP12
HS3ST2
HS3ST4
HS6ST3
HSD11B1L
HSD17B12
HSD17B4
HSD17B6
HSD17B8
HSDL2
HSF2BP
HSPA12A
HSPA12B
HSPA1L
HSPA2
HSPB8
HSPB9
HTR1A
HTR1E
HTR2A
HTR2C
HTR3B
HTR5A
HTRA1
ICA1L
ICAM5
IDH3A
IDI1
IFI27L2
IGDCC3
IGFN1
IGSF1
IGSF21
IGSF8
IKZF5
IL11RA
IL17D
IL1RAPL1
IL34
INA
INPP1
INPP5A
INPP5F
INPP5J
INSIG1
IP6K3
IPCEF1
IQCA1
IQSEC1
IQSEC2
ISCU
ISM1
ISPD
ITIH5
ITPK1
ITPKA
ITPR2
IVD
JAKMIP1
JAKMIP3
JPH3
KALRN
KANK1
KANK3
KANK4
KAT2A
KAT2B
KBTBD11
KBTBD6
KBTBD7
KCNA1
KCNA2
KCNA4
KCNAB1
KCNAB2
KCNB1
KCNB2
KCNC1
KCNC2
KCNC3
KCND1
KCNH1
KCNH3
KCNH7
KCNH8
KCNIP1
KCNIP2
KCNIP3
KCNJ10
KCNJ11
KCNJ12
KCNJ16
KCNJ3
KCNJ4
KCNJ9
KCNK1
KCNK10
KCNK12
KCNK3
KCNK4
KCNK7
KCNMA1
KCNMB2
KCNMB4
KCNN1
KCNN2
KCNN3
KCNQ1DN
KCNQ3
KCNQ5
KCNV1
KCTD16
KCTD2
KCTD21
KCTD4
KCTD8
KHDC1
KHDRBS2
KHK
KIAA0195
KIAA0319
KIAA0430
KIAA0513
KIAA0895L
KIAA1045
KIAA1107
KIAA1109
KIAA1147
KIAA1161
KIAA1239
KIAA1244
KIAA1279
KIAA1324L
KIAA1462
KIAA1467
KIAA1598
KIAA1644
KIAA1671
KIAA1737
KIAA1755
KIAA1875
KIAA2026
KIF12
KIF13A
KIF13B
KIF1A
KIF1C
KIF21B
KIF3A
KIF3C
KIF5A
KIF5C
KIF6
KIRREL3
KLC1
KLC2
KLF1
KLF15
KLF9
KLHDC1
KLHDC3
KLHDC9
KLHL1
KLHL2
KLHL25
KLHL3
KLHL32
KLHL5
KLK10
KLK5
KLK6
KLK7
KNDC1
KREMEN2
KSR2
L1CAM
LANCL1
LARGE
LARP6
LARS2
LCAT
LCN12
LDB2
LDB3
LDHB
LDHD
LDOC1
LDOC1L
LETMD1
LGI1
LGI3
LGR5
LHFPL1
LHFPL3
LHFPL4
LHPP
LIAS
LIFR
LIMCH1
LIMS2
LINGO1
LIPE
LIX1
LLGL1
LMBRD2
LMO3
LMOD1
LMTK2
LMTK3
LNPEP
LOH12CR2
LONRF2
LOR
LPA
LPAL2
LPCAT4
LPHN1
LPIN1
LRFN2
LRFN5
LRIG1
LRP11
LRP1B
LRP2
LRP2BP
LRP4
LRRC1
LRRC16A
LRRC16B
LRRC20
LRRC29
LRRC3B
LRRC4
LRRC4C
LRRC7
LRRC8A
LRRN1
LRRTM1
LRRTM2
LRRTM3
LRRTM4
LRTM2
LSAMP
LSR
LSS
LUZP2
LY6H
LYNX1
LYPD5
LYRM7
LYSMD2
MACROD1
MACROD2
MADCAM1
MADD
MAG
MAGEE1
MAGEH1
MAGI2
MAL
MAL2
MAN2A2
MAOA
MAP1A
MAP2
MAP2K4
MAP3K10
MAP3K5
MAP3K9
MAP4
MAP4K2
MAP6D1
MAP7
MAP7D2
MAPK10
MAPK12
MAPK3
MAPK8IP1
MAPK8IP2
MAPK8IP3
MAPK9
MAPRE2
MAPRE3
MAPT
MARVELD3
MASP1
MAST1
MAST3
MATK
MB
MBNL2
MBOAT2
MBP
MCF2
MCF2L
MCF2L2
MCHR2
MDN1
ME1
MED12L
MEGF11
MEGF9
METTL10
METTL7A
MFAP3L
MFSD3
MFSD4
MFSD6
MGAT3
MGAT4C
MGAT5B
MGLL
MICAL3
MID1IP1
MINK1
MKX
MLC1
MLLT6
MLYCD
MMAB
MMD2
MMP24
MMP28
MN1
MOAP1
MOBP
MOCS1
MOCS2
MOG
MORN4
MOV10L1
MPDZ
MPI
MPP2
MPP7
MPPED1
MRAS
MRM1
MRO
MRPL43
MRPS28
MRVI1
MSRB2
MST1
MSX2
MTERFD2
MTIF3
MTM1
MTMR7
MTMR9
MTSS1L
MTUS1
MTUS2
MUM1L1
MUSTN1
MUT
MVD
MVK
MXI1
MYADML2
MYBPC1
MYCBP2
MYH14
MYH15
MYH7
MYH7B
MYL3
MYO10
MYO18A
MYO1D
MYO5A
MYO6
MYO9A
MYOM1
MYOM2
MYOZ1
MYRIP
MYT1
MYT1L
N4BP2L1
NACAD
NALCN
NAP1L2
NAP1L3
NAP1L5
NAPB
NAPEPLD
NAT6
NAT8L
NAV1
NAV3
NBEA
NBL1
NBR1
NBR2
NCAM1
NCAM2
NCDN
NCKIPSD
NCOA1
NCOA2
NCOA4
NCOA7
NDFIP2
NDN
NDRG2
NDRG3
NDRG4
NDST1
NDST4
NDUFA5
NDUFAF1
NDUFB9
NDUFS7
NDUFV1
NEBL
NECAB1
NECAB2
NECAB3
NEFH
NEFL
NEFM
NEIL1
NEIL2
NEK1
NEK7
NELL1
NET1
NEU4
NEURL
NEUROD2
NF1
NFS1
NGB
NGEF
NGRN
NHP2L1
NICN1
NIPA1
NIPAL3
NKAIN2
NKAIN4
NKD1
NKIRAS1
NKX6-2
NLGN1
NLGN2
NLGN3
NLRX1
NME3
NMNAT2
NOG
NOS1
NOSTRIN
NOXA1
NPC1
NPDC1
NPHS1
NPM2
NPTX1
NPTXR
NPY
NR1D1
NR1D2
NR1H3
NR3C2
NRBP2
NRG3
NRGN
NRIP3
NRL
NRN1L
NRSN1
NRXN1
NRXN2
NRXN3
NSF
NT5C1A
NT5C2
NT5DC1
NTM
NTNG2
NTRK2
NTRK3
NTSR2
NUAK1
NUBPL
NUDT12
NUDT13
NUDT18
NUDT2
NUDT7
NUDT8
NXPH3
OAT
OCLN
OGDHL
OLFM1
OLFM2
OLFM3
OLFM4
OLIG1
OMD
OMG
OPALIN
OPCML
OPHN1
OPRK1
OPRL1
OR2L13
OR7A5
OSBP2
OSBPL11
OSBPL2
OSGIN2
OTC
OTUD1
OTUD7A
OXCT1
OXR1
P2RX5
P2RX7
P2RY14
P4HTM
PAAF1
PABPC1L2B
PACS2
PACSIN1
PACSIN3
PAH
PAIP2B
PAK3
PAK6
PALM
PALM2
PANX2
PAOX
PAPLN
PAQR4
PAQR5
PAQR6
PAQR8
PARD3B
PARD6A
PARK2
PARP3
PBLD
PC
PCBP3
PCBP4
PCCA
PCDH11Y
PCDH20
PCDH7
PCDH8
PCDH9
PCDHA1
PCDHA5
PCDHAC2
PCDHB4
PCDHGC3
PCLO
PCP4L1
PCSK1N
PCSK4
PCSK6
PCYT1B
PCYT2
PDE11A
PDE1A
PDE1B
PDE2A
PDE4A
PDE4DIP
PDE8B
PDIA2
PDK2
PDK4
PDLIM5
PDP2
PDXK
PDXP
PDZD2
PDZD4
PDZD7
PDZD8
PEA15
PEBP1
PEG3
PELI3
PER2
PER3
PEX16
PEX5L
PEX7
PFKM
PGBD4
PGBD5
PGR
PHACTR1
PHACTR3
PHF15
PHGDH
PHKA1
PHLDB1
PHLPP1
PHLPP2
PHYHD1
PHYHIP
PHYHIPL
PI4KA
PID1
PIGZ
PIK3C2A
PIK3C2B
PIK3CB
PIK3IP1
PIK3R1
PIKFYVE
PIP4K2A
PIP4K2B
PIP5K1B
PITPNC1
PITPNM3
PKIA
PKP4
PLA1A
PLA2G4C
PLA2G6
PLAC9
PLCB1
PLCD3
PLCH1
PLCH2
PLCL1
PLCL2
PLCXD3
PLEKHA1
PLEKHA6
PLEKHB1
PLEKHG3
PLEKHH1
PLEKHM3
PLIN1
PLLP
PLXNB1
PLXNB3
PMVK
PNCK
PNMA1
PNMA2
PNMA3
PNMA5
PNMA6A
PNMAL1
PNMAL2
PNMT
PNPLA3
PNPO
PODXL2
POLL
POLR2F
POLR3H
PON1
PON3
PORCN
POU2AF1
POU6F1
PPAP2C
PPAPDC1A
PPARA
PPARGC1A
PPFIA2
PPFIA3
PPFIBP2
PPIF
PPM1B
PPM1H
PPM1K
PPM1L
PPP1R12B
PPP1R13B
PPP1R16B
PPP1R1A
PPP1R1B
PPP1R3C
PPP1R3D
PPP1R3E
PPP1R3F
PPP1R7
PPP1R9A
PPP1R9B
PPP2CB
PPP2R2B
PPP2R2C
PPP2R5A
PPP2R5B
PPP3CA
PPP3CB
PPP4R4
PRB2
PRDM11
PRDX5
PRELP
PREPL
PRICKLE2
PRKACB
PRKAG2
PRKAR1B
PRKAR2B
PRKCA
PRKCB
PRKCE
PRKCG
PRKCQ
PRKCZ
PRKX
PRLHR
PRMT8
PRNP
PRODH
PRPH2
PRR18
PRRG1
PRRT1
PRRT2
PRRT3
PRSS3
PRSS35
PRUNE2
PRX
PSAT1
PSD
PSD2
PSD3
PSTK
PSTPIP1
PTCHD2
PTGDS
PTGR2
PTH1R
PTH2R
PTPMT1
PTPN11
PTPN20B
PTPN23
PTPN5
PTPRA
PTPRB
PTPRD
PTPRH
PTPRM
PTPRN
PTPRN2
PTPRR
PTPRT
PURA
PVALB
PVRL1
PXK
PYCR2
PYGB
PYGM
RAB11FIP2
RAB11FIP4
RAB26
RAB2A
RAB30
RAB31
RAB33A
RAB37
RAB3A
RAB3C
RAB40B
RAB5B
RAB6A
RAB6B
RAB6C
RAB9B
RABGAP1L
RAI2
RALGAPA1
RALGPS1
RALYL
RAMP1
RANBP3L
RAP1GAP
RAP1GAP2
RAP2A
RAPGEF2
RAPGEF3
RAPGEF4
RAPGEF5
RAPGEFL1
RASAL1
RASD2
RASGEF1C
RASGRF1
RASGRF2
RASGRP1
RASGRP2
RASL10A
RASL10B
RASSF2
RASSF4
RB1CC1
RBM11
RBMS3
RBP4
RBP7
RCAN2
RCBTB1
REEP2
REEP5
REEP6
RELL2
RELN
REPS2
RERG
RERGL
RESP18
RFPL1
RFPL1S
RFPL2
RFTN2
RGL1
RGL3
RGR
RGS11
RGS20
RGS4
RGS7
RGS7BP
RGS9
RHBDL3
RHOB
RHOBTB2
RHOU
RIC3
RIMBP2
RIMS1
RIMS2
RIMS3
RIN2
RIPPLY2
RMND5B
RND1
RND2
RNF103
RNF125
RNF141
RNF146
RNF150
RNF157
RNF170
RNF187
RNF208
ROGDI
RORA
RPH3A
RPH3AL
RPL3
RPS6KA2
RPS6KA5
RPS6KA6
RPS6KL1
RRP7B
RSPH3
RSPO2
RTBDN
RTKN
RTN1
RTN3
RTN4R
RTN4RL1
RTN4RL2
RUFY2
RUFY3
RUNDC3A
RUNDC3B
RUNX1T1
RUSC2
RWDD2A
RXFP1
RXRG
RYR1
RYR2
S100A1
S100B
S1PR5
SALL2
SAMD12
SAMD8
SASH1
SATB1
SBF1
SCAI
SCAMP1
SCAMP5
SCAPER
SCARA5
SCARB1
SCD
SCD5
SCG3
SCG5
SCHIP1
SCN11A
SCN1B
SCN2A
SCN2B
SCN3B
SCN8A
SCRN1
SCRN2
SCRT1
SDCBP2
SDHA
SDPR
SDR16C5
SDR39U1
SDS
SDSL
SEC14L5
SEC31B
SEC62
SECISBP2L
SELL
SEMA3B
SEMA3D
SEMA3G
SEMA4A
SEMA4B
SEMA4D
SEMA4G
SEMA6B
SERINC1
SERP2
SERPINE2
SERPINI1
SESN1
SESTD1
SETD3
SETD7
SEZ6
SEZ6L
SEZ6L2
SFMBT2
SFRP2
SFTPC
SFTPD
SFXN4
SFXN5
SGCD
SGIP1
SGK2
SGMS1
SGPP1
SGPP2
SGSM1
SGSM2
SGTB
SH2D5
SH3BGRL2
SH3GL2
SH3GL3
SH3GLB2
SH3PXD2A
SH3TC2
SH3YL1
SHANK1
SHANK2
SHANK3
SHC2
SHC3
SHC4
SHD
SHE
SHISA4
SHISA7
SHISA9
SHROOM4
SIAE
SIDT1
SIDT2
SIK2
SIK3
SIRPA
SIRT5
SLAIN1
SLC11A2
SLC12A2
SLC12A4
SLC12A5
SLC14A1
SLC14A2
SLC15A2
SLC16A14
SLC16A9
SLC17A7
SLC17A8
SLC1A1
SLC1A2
SLC1A3
SLC1A4
SLC1A6
SLC20A2
SLC22A17
SLC22A5
SLC22A6
SLC23A2
SLC24A2
SLC24A3
SLC24A4
SLC25A1
SLC25A12
SLC25A18
SLC25A22
SLC25A23
SLC25A27
SLC25A28
SLC25A35
SLC25A4
SLC25A41
SLC26A8
SLC26A9
SLC27A1
SLC29A2
SLC2A11
SLC2A12
SLC2A13
SLC2A4
[truncated: 438 more rows]
