# Supplementary material for: YTHDF2 facilitates UBXN1 mRNA decay by recognizing METTL3-mediated m6A modification to activate NF-κB and promote the malignant progression of glioma
Source: J Hematol Oncol. 2021 Jul 10;14:109. doi: 10.1186/s13045-021-01124-z (PMC8272379; doi:10.1186/s13045-021-01124-z)
Supplement: Supplementary file 3 — Additional file 3. The raw gel figures used in this manuscript. [file 13045_2021_1124_MOESM3_ESM.xlsx]

## Sheet: Figure S7B
f
